# Supplementary material for: Sentinel-Site-Based Surveillance of Mycobacterium tuberculosis Drug Resistance and Epidemiology in Sichuan, China
Source: Antibiotics (Basel). 2025 Jun 20;14(7):625. doi: 10.3390/antibiotics14070625 (PMC12291903; doi:10.3390/antibiotics14070625)
Supplement: Supplementary file 1 [file antibiotics-14-00625-s001.zip]

Archive with 2 entries (2 files):
- supplement figure.png
- supplementary table.pdf
